# Supplementary material for: Two new Marquesan species of the southeastern Polynesian genus Oparanthus (Asteraceae, Coreopsidinae)
Source: PhytoKeys. 2011 Jul 12;(4):139–48. doi: 10.3897/phytokeys.4.1603 (PMC3174440; doi:10.3897/phytokeys.4.1603)
Supplement: XML Treatment for Oparanthus tiva [file phytokeys.4.1603-treatment1.xml]

<!DOCTYPE tp:taxon-treatment
  PUBLIC "-//TaxonX//DTD Taxonomic Treatment Publishing DTD v0 20100105//EN" "tax-treatment-NSO.dtd">
<tp:taxon-treatment xmlns:tp="http://www.plazi.org/taxpub"><tp:treatment-meta><mixed-citation publication-type="journal"><person-group><name><surname>Wagner</surname><given-names>Warren L.</given-names></name><name><surname>Lorence</surname><given-names>David H.</given-names></name></person-group><article-title>Two new Marquesan species of the southeastern Polynesian genus <italic>Oparanthus</italic> (Asteraceae, Coreopsidinae)</article-title><source>PhytoKeys</source><day>12</day><month>7</month><year>2011</year><volume>2011</volume><issue>4</issue><fpage>139</fpage><lpage>148</lpage><pub-id pub-id-type="doi">10.3897/phytokeys.4.1603</pub-id></mixed-citation></tp:treatment-meta><tp:nomenclature><tp:taxon-name>
                            <tp:taxon-name-part taxon-name-part-type="genus">Oparanthus</tp:taxon-name-part>
                            <tp:taxon-name-part taxon-name-part-type="species">tiva</tp:taxon-name-part>
                            <object-id xmlns:xlink="http://www.w3.org/1999/xlink" xlink:type="simple">urn:lsid:ipni.org:names:77112740-1</object-id>
                        <object-id xmlns:xlink="http://www.w3.org/1999/xlink" xlink:type="simple">http://species-id.net/wiki/Oparanthus_tiva</object-id>
                        </tp:taxon-name><tp:taxon-authority>W. L. Wagner &amp; Lorence</tp:taxon-authority><tp:taxon-status xmlns:xlink="http://www.w3.org/1999/xlink" xlink:type="simple">sp. nov.</tp:taxon-status><xref ref-type="fig" rid="F1">Fig. 1</xref><xref ref-type="fig" rid="F3">3C</xref></tp:nomenclature><tp:treatment-sec sec-type="Latin"><title>Latin.</title><p><italic>Ab O. hivoano foliis tenue coriaceis, 10-19.3 × 6-15.8 cm, testibus 9-14 mm diametro, 10-20 mm altis, paleis flosculorum radiorum 10-11 mm longis, paleis flosculorum discorum 12-13 mm longis, 12-13 achenis sterili disci differt.</italic></p></tp:treatment-sec><tp:treatment-sec sec-type="Type"><title>Type.</title><p><bold>Marquesas Islands:</bold> Tahuata, ridge E of trail ridge up to Amatea from Kuaee, E facing slope, 2560 ft (780 m), 18 July 1997, S. P. Perlman, K. R. Wood, and J. P. Luce 16008 (Holotype: PTBG-025572!; isotypes: BISH!, P!, PAP!, US!).</p></tp:treatment-sec><tp:treatment-sec sec-type="Description"><title>Description.</title><p><italic>Trees</italic> 3–7 m tall, subglabrous, functionally monoecious, the main trunk to 30 cm in diameter, often with multiple prop roots, bark brown, wood cream colored, the young stems with short internodes. <italic>Leaves</italic> thinly coriaceous, the blade ovate to very broadly ovate, 10–19.3 × 6–15.8 cm, the young ones often viscous and with a turpentine-like scent, secondary veins 6–18 mm apart, abaxial axils with domatia with small tufts of hairs, margins weakly dentate to subentire, apex bluntly acuminate to obtuse, base obtuse to occasionally truncate, often oblique; petioles 3–9 cm long. <italic>Inflorescences</italic> terminal, heads in clusters of 3, 9–14 mm in diameter, 10–20 mm high; peduncles 15–76 mm long; involucre campanulate, the bracts 7–9, in 2 series, 7–11 mm long, the external ones wider and thicker; receptacular bracts of ray florets 10–11 mm long, those of disk florets 12–13 mm long; <italic>ray florets</italic> 8–10 in 1–3 series, white, corolla tube and throat 3–4 mm long, limb 3–3.8 mm long, shallowly toothed; <italic>disk florets</italic> 18–20, white, corolla tube and throat 3.5–4 mm long, the lobes 3 mm long. <italic>Ray achenes</italic> 8–9 mm long, narrowly elliptic to lanceolate, winged on both margins, the wings up to 1 mm wide, the wing margin smooth, extending beyond the achene apex; the disk achenes sterile, linear, 12–13 mm long.</p></tp:treatment-sec><tp:treatment-sec sec-type="Etymology"><title>Etymology.</title><p>We are pleased to name this new species in recognition of its first collector, Steven P. Perlman, known in the Marquesas by his nickname “Tiva”, in recognition of his contributions to our knowledge of the flora of the Pacific region.</p></tp:treatment-sec><tp:treatment-sec sec-type="Distribution"><title>Distribution.</title><p>Endemic to the Marquesas Islands and restricted to the vicinity of the type locality on Tahuata.</p></tp:treatment-sec><tp:treatment-sec sec-type="Ecology"><title>Ecology.</title><p>Scattered to locally common in the low wet forest, dominated by species of <italic><tp:taxon-name>Alsophila</tp:taxon-name></italic>, <italic><tp:taxon-name>Crossostylis</tp:taxon-name></italic>, <italic><tp:taxon-name>Freycinetia</tp:taxon-name></italic>, <italic><tp:taxon-name>Hibiscus</tp:taxon-name></italic>, <italic><tp:taxon-name>Metrosideros</tp:taxon-name></italic>, <italic><tp:taxon-name>Reynoldsia</tp:taxon-name></italic>, and <italic><tp:taxon-name>Weinmannia</tp:taxon-name></italic>, with an understory rich in plants such as <italic><tp:taxon-name>Cyrtandra</tp:taxon-name></italic>, <italic><tp:taxon-name>Dicranopteris</tp:taxon-name></italic>, <italic><tp:taxon-name>Gahnia</tp:taxon-name></italic>, <italic><tp:taxon-name>Macropiper</tp:taxon-name></italic>, <italic><tp:taxon-name>Marattia</tp:taxon-name></italic>, <italic><tp:taxon-name>Morinda</tp:taxon-name></italic>, and <italic><tp:taxon-name>Psychotria</tp:taxon-name></italic>, from 790 to 900 m elevation, usually on windswept slopes and gulches of summit areas. Known to flower and fruit in July.</p></tp:treatment-sec><tp:treatment-sec sec-type="Conservation status"><title>Conservation status.</title><p>Following the criteria and categories of <xref ref-type="bibr" rid="B3">IUCN (2001)</xref> it is assigned a preliminary status of <bold>Critically Endangered</bold> (CR): B2a, B2b (i-iii); D: B2: total area of occupancy less than 10 km2 (ca. 5 km2). B2a, a single population known; b (i–iii), habitat continuing decline inferred; D, population estimated to number fewer than 250 individuals. The suitable habitat for <italic><tp:taxon-name>Oparanthus tiva</tp:taxon-name></italic> on Tahuata (<italic>c.</italic> 61 km2) is indicated as an endangered environment, threatened feral animals and invasive plants, reducing the extent of the forest. The known habitat is not pristine and non-native plants such as <italic><tp:taxon-name>Ageratum conyzoides</tp:taxon-name></italic> L.<italic>, Elephantopus mollis</italic> Kunth<italic>, Melinis repens</italic> (Willd.) Zizka, <italic><tp:taxon-name>Paspalum conjugatum</tp:taxon-name></italic> P. J. Bergius<italic>, Paspalum paniculatum</italic> L.<italic>, Psidium guajava</italic> L., <italic><tp:taxon-name>Spathoglottis plicata</tp:taxon-name></italic> Blume, and <italic><tp:taxon-name>Zingiber zerumbet</tp:taxon-name></italic> (L.) Sm. were observed in the area.</p></tp:treatment-sec><tp:treatment-sec sec-type="Specimen examined"><title>Specimen examined.</title><p><bold>Marquesas Islands:</bold> Tahuata: ridge from Amatea to Moteve passing Meikaea, view down is on village of Hanatetena, on E facing slope, Perlman et al. 15977 (BISH, P, PAP, PTBG, US); off trail from Amatea to Moteve, above Haaoipu Bay, to NE of Hanatetena, top of ridge crest, W facing slope, Perlman et al. 15998 (PTBG); Haaoiputeomo summit region, upper drainage to N of satellite dish, [09 56’S, 139 04’W], Wood 6523 (BISH, MO, NY, P, PAP, PTBG [2], US); Amate<!--PageBreak-->a region, locations around Haaoiputeomo satelite dish (parabowl), Wood 10263(PAP, PTBG, US), Wood 10265(PAP, PTBG, US).</p></tp:treatment-sec><tp:treatment-sec sec-type="Discussion"><title>Discussion.</title><p><italic><tp:taxon-name>Oparanthus tiva</tp:taxon-name></italic> has domatia (with an associated tuft of hairs) on the abaxial surface of the leaves. Domatia are essentially absent in the family, so domatia in <italic><tp:taxon-name>Oparanthus tiva</tp:taxon-name></italic> should be investigated further to understand the ecological significance. When domatia were discovered in <italic><tp:taxon-name>Oparanthus tiva</tp:taxon-name></italic>, we reexamined the other species of the genus and those of the closely related genus <italic><tp:taxon-name>Fitchia</tp:taxon-name></italic>. We found them only in the closest relative, <italic><tp:taxon-name>Oparanthus hivoanus</tp:taxon-name></italic> and in the Nuku Hiva species, <italic><tp:taxon-name>Oparanthus woodii</tp:taxon-name></italic>, but in these without the associated tuft of hairs covering the pit. <italic><tp:taxon-name>Oparanthus tiva</tp:taxon-name></italic> is a relatively rare species with an estimated 100 individuals known. It is distinguished from <italic><tp:taxon-name>Oparanthus hivoanus</tp:taxon-name></italic> by the tree habit, leaves thinly coriaceous, 10–19.3 × 6–15.8 cm, larger heads 9–14 mm in diameter, 10–20 mm high, receptacular bracts of ray florets 10–11 mm long, those of disk florets 12–13 mm long, and the sterile disk achenes 12–13.</p><fig id="F1" position="float" orientation="portrait"><label>Figure 1.</label><caption><p><italic><tp:taxon-name>Oparanthus tiva</tp:taxon-name></italic> W. L. Wagner &amp; Lorence. <bold>A–C</bold> drawn from Perlman et. al 15997, US <bold>A</bold> flowering branch <bold>B</bold> abaxial leaf surface showing domatia with associated tuft of hairs in axils of primary veins <bold>C</bold> head; <bold>D–L</bold> drawn from spirit-preserved material of type collection, Perlman et. al. 16008, PTBG; <bold>D</bold> receptacular bract of ray floret <bold>E</bold> ray corolla and functional style <bold>F–G</bold> ray achene <bold>H</bold> receptacular bract of disk floret <bold>I</bold> disk corolla with non-functional style and fertile stamens <bold>J</bold> longitudinal view of disk corolla with non-functional style and fertile stamens <bold>K</bold> fertile stamen from disk floret <bold>L</bold> sterile disk achene.</p></caption><graphic xmlns:xlink="http://www.w3.org/1999/xlink" xlink:href="PhytoKeys-004-139-g001.jpg" position="float" orientation="portrait" xlink:type="simple"/></fig></tp:treatment-sec><tp:treatment-sec><!--Section generated to contain objects referenced in tp:taxon-treatment.--><fig id="F3" position="float" orientation="portrait"><label>Figure 3.</label><caption><p>Field images of <italic><tp:taxon-name>Oparanthus</tp:taxon-name></italic>. <bold>A</bold> <italic><tp:taxon-name>Oparanthus hivaoanus</tp:taxon-name></italic>, (Hiva Oa, Price et al 201, photo D. Lorence) <bold>B</bold> <italic><tp:taxon-name>Oparanthus teikiteetinii</tp:taxon-name></italic> (Nuku Hiva, Lorence 6078, photo D. Lorence) <bold>C</bold> <italic><tp:taxon-name>Oparanthus tiva</tp:taxon-name></italic> (Tahuata, Wood 6523, photo K. Wood) <bold>D</bold> <italic><tp:taxon-name>Oparanthus woodii</tp:taxon-name></italic> (Nuku Hiva, Wood 6338, photo K. Wood).</p></caption><graphic xmlns:xlink="http://www.w3.org/1999/xlink" xlink:href="PhytoKeys-004-139-g003.jpg" position="float" orientation="portrait" xlink:type="simple"/></fig></tp:treatment-sec><ref-list><ref id="B3"><mixed-citation xmlns:xlink="http://www.w3.org/1999/xlink" xlink:type="simple"><person-group><name name-style="western"><surname>IUCN</surname></name></person-group> (<year>2001</year>)<source> IUCN Red List categories (version 3.1). IUCN Species Survival Commission, Gland, Switzerland.</source></mixed-citation></ref></ref-list></tp:taxon-treatment>
