# Supplementary material for: Two new Marquesan species of the southeastern Polynesian genus Oparanthus (Asteraceae, Coreopsidinae)
Source: PhytoKeys. 2011 Jul 12;(4):139–48. doi: 10.3897/phytokeys.4.1603 (PMC3174440; doi:10.3897/phytokeys.4.1603)
Supplement: XML Treatment for Oparanthus woodii [file phytokeys.4.1603-treatment2.xml]

<!DOCTYPE tp:taxon-treatment
  PUBLIC "-//TaxonX//DTD Taxonomic Treatment Publishing DTD v0 20100105//EN" "tax-treatment-NSO.dtd">
<tp:taxon-treatment xmlns:tp="http://www.plazi.org/taxpub"><tp:treatment-meta><mixed-citation publication-type="journal"><person-group><name><surname>Wagner</surname><given-names>Warren L.</given-names></name><name><surname>Lorence</surname><given-names>David H.</given-names></name></person-group><article-title>Two new Marquesan species of the southeastern Polynesian genus <italic>Oparanthus</italic> (Asteraceae, Coreopsidinae)</article-title><source>PhytoKeys</source><day>12</day><month>7</month><year>2011</year><volume>2011</volume><issue>4</issue><fpage>139</fpage><lpage>148</lpage><pub-id pub-id-type="doi">10.3897/phytokeys.4.1603</pub-id></mixed-citation></tp:treatment-meta><tp:nomenclature><tp:taxon-name>
                            <tp:taxon-name-part taxon-name-part-type="genus">Oparanthus</tp:taxon-name-part>
                            <tp:taxon-name-part taxon-name-part-type="species">woodii</tp:taxon-name-part>
                            <object-id xmlns:xlink="http://www.w3.org/1999/xlink" xlink:type="simple">urn:lsid:ipni.org:names:77112741-1</object-id>
                        <object-id xmlns:xlink="http://www.w3.org/1999/xlink" xlink:type="simple">http://species-id.net/wiki/Oparanthus_woodii</object-id>
                        </tp:taxon-name><tp:taxon-authority>W. L. Wagner &amp; Lorence</tp:taxon-authority><tp:taxon-status xmlns:xlink="http://www.w3.org/1999/xlink" xlink:type="simple">sp. nov.</tp:taxon-status><xref ref-type="fig" rid="F2">Fig. 2</xref><xref ref-type="fig" rid="F3">3D</xref></tp:nomenclature><tp:treatment-sec sec-type="Latin"><title>Latin.</title><p><italic>Ab O. teikiteetinii fere glabra arbore, domatiis apilosis in foliis abaxialibus in axilibus nervis secundariis presentibus, foliis basi connatis, flosculis radiorum tubis corollarum 7.5-8 mm differt.</italic></p></tp:treatment-sec><tp:treatment-sec sec-type="Type"><title>Type.</title><p><bold>Marquesas Islands</bold>: Nuku Hiva: Ooumu region, top of Tapueahu Valley off new Hwy, [08 51’53S, 140 10’63W], 1067–1128 m, 23 June 1997, K. R. Wood 6375 (Holotype: PTBG-025565!; isotypes: BISH!, P!, PAP!, US!).</p></tp:treatment-sec><tp:treatment-sec sec-type="Description"><title>Description.</title><p><italic>Trees</italic> 2–5 m tall, glabrous, functionally monoecious, moderately to diffusely branched, the trunk often with multiple prop roots, bark brown, wood cream-colored. <italic>Leaves</italic> thinly coriaceous, the blade broadly elliptic to broadly elliptic-obovate, 11–23.1 × 3.5–12.7 cm, secondary veins 4–12 mm apart, conspicuously arching upward from midrib, then spreading to margin, abaxial axils often with domatia, these without associated hairs, margins entire, apex rounded to truncate, base cuneate, often oblique; petioles 3.5–6 cm long, the base conspicuously connate around stem with paired leaf petiole. <italic>Inflorescences</italic> terminal, heads solitary, 12–16 mm in diameter, 22–35 mm high, peduncles 3–15 mm long, stout; involucre campanulate; involucral bracts 8, in 2 series, the external ones 8–13 mm long, connate at the base, thick and broadly triangular, becoming lignified in fruit, the internal ones usually longer (up to 15 mm) and narrower, triangular to elliptic; receptacular bracts of the ray florets 13–14 mm long, those of the disk florets 12–13 mm long; <italic>ray florets</italic> ca. 18–22, in 2 series, corolla tube and throat 7.5–8 mm long, limb 4.2–4.5 mm long, 2–3-lobed, the lobes usually divided to near corolla throat, occasionally only shallowly so; <italic>disk florets</italic> ca. 40–50 or perhaps more, corolla tube and throat 6.3–6.6 mm long, the lobes 4.4–5.4 <!--PageBreak--><!--PageBreak-->mm long. <italic>Ray achenes</italic> elliptic, 5–6 mm long, distinctly winged, the wings ca.1 mm wide, extending slightly beyond the achene apex; disk achenes sterile, linear, 10–11 mm long, with 2 awns.</p></tp:treatment-sec><tp:treatment-sec sec-type="Etymology"><title>Etymology.</title><p>This new species is named for Kenneth R. Wood, who first collected it and who has contributed greatly to our knowledge of the flora of the Marquesas and Hawaii through his collections and field observations.</p></tp:treatment-sec><tp:treatment-sec sec-type="Distribution"><title>Distribution.</title><p>Endemic to Nuku Hiva, Marquesas Islands, and apparently restricted to the Ooumu region, in gulches near the top of Tapueahu Valley, from 1060 to 1130 m elevation<!--PageBreak-->.</p></tp:treatment-sec><tp:treatment-sec sec-type="Ecology"><title>Ecology.</title><p>Occurring in montane mesic to wet forest, ravines and steep slopes, with <italic><tp:taxon-name>Metrosideros</tp:taxon-name></italic> and <italic><tp:taxon-name>Weinmannia</tp:taxon-name></italic> dominant and a diverse understory of <italic><tp:taxon-name>Asplenium</tp:taxon-name></italic>, <italic><tp:taxon-name>Blechmum</tp:taxon-name></italic>, <italic><tp:taxon-name>Cyrtandra</tp:taxon-name></italic>, <italic><tp:taxon-name>Hypolepis</tp:taxon-name></italic>, <italic><tp:taxon-name>Ilex</tp:taxon-name></italic>, and <italic><tp:taxon-name>Melicope</tp:taxon-name></italic>, with stands of <italic><tp:taxon-name>Freycinetia</tp:taxon-name></italic> nearby. Known to flower in June, but probably for some months after that.</p></tp:treatment-sec><tp:treatment-sec sec-type="Conservation status"><title>Conservation status.</title><p>Based on the IUCN criteria and categories this species is assigned a preliminary Red List status of <bold>Critically</bold> <bold>Endangered</bold> (CR) B2a, B2b (i-iii); D: B2: total area of occupancy less than 10 km2 (ca. 5 km2). B2a, a single population known; b (i–iii), habitat continuing decline inferred; D, population estimated to number fewer than 250 individuals. The suitable habitat for <italic><tp:taxon-name>Oparanthus woodii</tp:taxon-name></italic> on Nuku Hiva (<italic>c.</italic> 340 km2) is indicated as an endangered environment, threatened by human activity (deforestation and fire), feral animals, and invasive plants, thus reducing the extent of the forest.</p></tp:treatment-sec><tp:treatment-sec sec-type="Discussion"><title>Discussion.</title><p><italic><tp:taxon-name>Oparanthus woodii</tp:taxon-name></italic> appears to be closely related to <italic><tp:taxon-name>Oparanthus teikiteetinii</tp:taxon-name></italic>, which grows at lower elevations, but approaches the known range of <italic><tp:taxon-name>Oparanthus woodii</tp:taxon-name></italic> within a few hundred meters. While <italic><tp:taxon-name>Oparanthus teikiteetinii</tp:taxon-name></italic> is generally distinctive in the genus for its large size, attaining heights of up to 12 m, and for its large, often solitary capitula, <italic><tp:taxon-name>Oparanthus woodii</tp:taxon-name></italic> is a smaller tree up to 5 m tall and has large solitary heads on much shorter and stouter peduncles up to 15 mm long. The corollas are similar in these two species, but the ray corollas of <italic><tp:taxon-name>Oparanthus woodii</tp:taxon-name></italic> are also distinctive in that they are deeply divided to near the corolla throat. Likewise the leaves of <italic><tp:taxon-name>Oparanthus woodii</tp:taxon-name></italic> are distinctive in that they are conspicuously connate at the petiole bases, have secondary veins that arch upwards, and havenaked domatia in the abaxial vein axils. These are not always present and they lack the tufts of hairs in the always present domatia of <italic><tp:taxon-name>Oparanthus hivoanus</tp:taxon-name></italic> and <italic><tp:taxon-name>Oparanthus tiva</tp:taxon-name></italic>.</p></tp:treatment-sec><tp:treatment-sec sec-type="Specimens examined"><title>Specimens examined.</title><p><bold>Marquesas Islands:</bold> MARQUESAS ISLANDS: Nuku Hiva, Ooumu region, top of Tapueahu Valley off new Hwy, [08 51’53S, 140 10’63W], Wood et. al. 6338 (P, PTBG, US); Wood 6376 (PTBG, US); Wood 6377 (BISH, K, P, PAP, PTBG, US).</p><fig id="F2" position="float" orientation="portrait"><label>Figure 2.</label><caption><p><italic><tp:taxon-name>Oparanthus woodii</tp:taxon-name></italic> W. L. Wagner &amp; Lorence. <bold>A–N</bold> drawn from holotype Wood 6375, PTBG, except <bold>B</bold> from US isotype. <bold>A</bold> flowering branch <bold>B</bold> abaxial leaf surface showing naked domatia in axils of primary veins <bold>C</bold> lower leaf <bold>D</bold> head <bold>E</bold> receptacular bract of ray floret <bold>F</bold> receptacular bract of disk floret <bold>G–H</bold> ray corolla and functional style <bold>I</bold> disk corolla with non-functional style and fertile stamens <bold>J</bold> longitudinal view of disk corolla with non-functional style and fertile stamens <bold>K</bold> sterile disk achene <bold>L–M</bold> ray achenes <bold>N</bold> fertile stamen from disk floret.</p></caption><graphic xmlns:xlink="http://www.w3.org/1999/xlink" xlink:href="PhytoKeys-004-139-g002.jpg" position="float" orientation="portrait" xlink:type="simple"/></fig><fig id="F3" position="float" orientation="portrait"><label>Figure 3.</label><caption><p>Field images of <italic><tp:taxon-name>Oparanthus</tp:taxon-name></italic>. <bold>A</bold> <italic><tp:taxon-name>Oparanthus hivaoanus</tp:taxon-name></italic>, (Hiva Oa, Price et al 201, photo D. Lorence) <bold>B</bold> <italic><tp:taxon-name>Oparanthus teikiteetinii</tp:taxon-name></italic> (Nuku Hiva, Lorence 6078, photo D. Lorence) <bold>C</bold> <italic><tp:taxon-name>Oparanthus tiva</tp:taxon-name></italic> (Tahuata, Wood 6523, photo K. Wood) <bold>D</bold> <italic><tp:taxon-name>Oparanthus woodii</tp:taxon-name></italic> (Nuku Hiva, Wood 6338, photo K. Wood).</p></caption><graphic xmlns:xlink="http://www.w3.org/1999/xlink" xlink:href="PhytoKeys-004-139-g003.jpg" position="float" orientation="portrait" xlink:type="simple"/></fig></tp:treatment-sec></tp:taxon-treatment>
